# Supplementary material for: Developing a Technical-Oriented Taxonomy to Define Archetypes of Conversational Agents in Health Care: Literature Review and Cluster Analysis
Source: J Med Internet Res. 2023 Jan 30;25:e41583. doi: 10.2196/41583 (PMC9926340; doi:10.2196/41583)
Supplement: Multimedia Appendix 1 [file jmir_v25i1e41583_app1.xlsx]

## Sheet: Search and archetype building
Multimedia Appendix 1
Search for conversational agents in healthcare and archetype building
1. Search strategy
Search string: (application OR app OR approach OR implementation) AND (chatbot OR bot OR conversation OR conversational user interface) AND (health OR healthcare)
Engines: PubMed (Search string without "(health OR healthcare)", IEEExplore, ACM Digital Library
Duplicates were removed
2. Check eligibilty
The retrieved results from the search were assessed for eligibility by two researcers (KD, RM), each of them assessed eligibility of half of the papers).
Inclusion criteria: Published between 2010 and 2022, written in English or German, peer reviewed conference paper or journal article of orignal work (reviews are excluded), publications deals with a concreate CA applied in healthcare.
Exclusion criteria: not dealing with a conrete CA applied in healthcare, only describing design process, reviews, meta analyses
3. Extract features of dialog systems according to taxonomy
Two researchers independently annotated the CA's characteristics in an emergent coding scheme. The steps taking in the coding process were the following: • Two researchers went through the list of relevant CA (split in two parts, each researcher assessed one part) • Each CA was analyzed based on the descriptions in the related paper. Data reflecting information from our taxonomy was extracted and…
4. Archetype building
To form archetypes, we applied k-means clustering to the extracted data. Values were transformed into numerical values.
A cluster size of 4 was selected as appropriate.

## Sheet: Classification results
Title	Author	Link to chatbot / name	Personality of chatbot	Intelligence framework	Input mode	Output mode	Language	Sentiment / emotion detection	Internet access	Hosting	Data exchange with 3rd party	Data privacy	Human supervision	Application technology	Service channel	Integration mode	Device	Embodiment	Context	Service duration			Cluster
"Hey assistant, how can I become a doNo &r?" The case of a conversational agent designed to engage people in blood donation.	Roman MK and Bellei EA and Biduski D and Pasqualotti A and De Araujo CDSR and De Marchi ACB		Simple	Self-learning	Hybrid / Multi-modal	Hybrid / Multi-modal	Single Language	No	Online	Outsourced	none	Nothing	Diad (chatbot-patient)	normal	Smartphone embedded software	Stand alone	Mobile device	No	Domain specific	Ad-Hoc Supporter			3
A Chatbot for Psychiatric Counseling in Mental healthcare Service Based on Emotional Dialogue Analysis and Sentence Generation	K. Oh and D. Lee and B. Ko and H. Choi		Simple	Self-learning	Hybrid / Multi-modal	Hybrid / Multi-modal	Single Language	Yes		Local	Access	Nothing	Diad (chatbot-patient)	normal	Social Media	Stand alone	Mobile device	No	Domain specific	Temporary advisor			3
A Chatbot-Based Coaching Intervention for Adolescents to Promote Life Skills: Pilot Study.	Gabrielli S and Rizzi S and Carbone S and Donisi V	CRI / CRIS	Simple	Rule-based	Written	Hybrid / Multi-modal	Single Language	No	Offline	Local	none	Nothing	Diad (chatbot-patient)	normal	Smartphone embedded software	Stand alone	Mobile device	Avatar	Domain specific	Ad-Hoc Supporter			3
A Chatbot-supported Smart Wireless Interactive Healthcare System for Weight Control and Health Promotion	C. Huang and M. Yang and C. Huang and Y. Chen and M. Wu and K. Chen	SWITCHEs	Simple	Self-learning	Hybrid / Multi-modal	Hybrid / Multi-modal	Multiple language	No	Online	Outsourced	both	Nothing	Diad (chatbot-patient)	normal	Smartphone embedded software	Part of a system	Mobile device	No	Domain specific	Temporary advisor			2
A fully automated conversational agent for promoting mental well-being: A pilot RCT using mixed methods.	Ly KH and Ly AM and Andersson G	Shim	Simple	Rule-based	Written	Written	Single Language	No	Offline	Local	none	Nothing	Diad (chatbot-patient)	normal	Smartphone embedded software	Stand alone	Mobile device	No	Domain specific	Temporary advisor			1
A Mental health Chatbot for Regulating Emotions (SERMO) - Concept and Usability Test	K. Denecke and S. Vaaheesan and A. Arulnathan	SERMO	Simple	Rule-based	Written	Written	Single Language	Yes	Offline	Local	none	Nothing	Diad (chatbot-patient)	normal	Smartphone embedded software	Stand alone	Mobile device	No	Domain specific	Temporary advisor			1
A No &vel approach for medical assistance using trained chatbot	D. Madhu and C. J. N. Jain and E. Sebastain and S. Shaji and A. Ajayakumar		Simple	Self-learning	Written	Written	Single Language	No	Online	Outsourced	both	Nothing	Diad (chatbot-patient)	normal	Smartphone embedded software	Stand alone	Other	No	Domain specific	Persistant companion			1
A Physical Activity and Diet Program Delivered by Artificially Intelligent Virtual Health Coach: Proof-of-Concept Study.	Maher CA and Davis CR and Curtis RG and Short CE and Murphy KJ	Paola	Simple	Self-learning	Written	Written	Single Language	No	Online	Outsourced	Access	Nothing	Diad (chatbot-patient)	normal	Social Media	Part of a system	Mobile device	No	Domain specific	Temporary advisor			1
A smartphone Chatbot application to optimize Monitoring of older patients with cancer.	Piau A and Crissey R and Brechemier D and Balardy L and No &urhashemi F	Infinity	Simple	Rule-based	Written	Written	Single Language	No	Online	Outsourced	none	Both	Triad (chatbot-clinician-patient)	normal	Smartphone embedded software	Stand alone	Mobile device	No	Domain specific	Temporary advisor			1
A Smartphone-Based Health Care Chatbot to Promote Self-Management of Chronic Pain (SELMA): Pilot Randomized Controlled Trial.	Hauser-Ulrich S and KÃ¼nzli H and Meier-Peterhans D and Kowatsch T	SELMA	Simple	Rule-based	Written	Hybrid / Multi-modal	Single Language	No	Offline	Local	none	Nothing	Diad (chatbot-patient)	normal	Smartphone embedded software	Stand alone	Mobile device	Avatar	Domain specific	Temporary advisor			3
A Therapy System for Post-Traumatic Stress Disorder Using a Virtual Agent and Virtual Storytelling to Reconstruct Traumatic Memories.	Tielman ML and Neerincx MA and Bidarra R and Kybartas B and Brinkman WP		Complex	Rule-based	Hybrid / Multi-modal	Hybrid / Multi-modal	Single Language	No		Local		Nothing	Diad (chatbot-patient)	VR	Website	Stand alone	PC	Physical	Domain specific	Temporary advisor			4
A Visual Counseling Agent Avatar with Voice Conversation and Fuzzy Response	Y. Ikegami and Y. Sakurai and M. Sakai and H. Fujikawa and S. Tsuruta and A. Gonzalez and E. Sakurai and E. Damiani and A. Kutics and R. Knauf		Complex	Self-learning	Written	Spoken	Single Language	Yes	Offline	Local	none	Nothing	Diad (chatbot-patient)	normal	Website	Stand alone	PC	Avatar	Domain specific	Ad-Hoc Supporter			4
A Voice Interactive Multilingual Student Support System using IBM Watson	K. Ralston and Y. Chen and H. Isah and F. Zulkernine		Simple	Self-learning	Spoken	Spoken	Single Language	No	Online	Outsourced	Access	Nothing	Diad (chatbot-patient)	normal	Social Media	Part of a system	Mobile device	No	Domain specific	Ad-Hoc Supporter			1
Acceptability of an Embodied Conversational Agent for Type 2 Diabetes Self-Management Education and Support via a Smartphone App: Mixed Methods Study.	Baptista S and Wadley G and Bird D and Oldenburg B and Speight J	Laura	Complex	Rule-based	Spoken	Hybrid / Multi-modal	Single Language	No			none	Nothing	Diad (chatbot-patient)	VR	Smartphone embedded software	Part of a system	Mobile device	Physical	Domain specific	Persistant companion			4
Accuracy of a Chatbot (Ada) in the DiagNo &sis of Mental Disorders: Comparative Case Study With Lay and Expert Users.	Jungmann SM and Klan T and Kuhn S and Jungmann F	Ada https://apps.apple.com/us/app/ada-check-your-health/id1099986434	Simple	Self-learning	Written	Written	Multiple language	No	Online	Outsourced	both	Privacy policy	Diad (chatbot-patient)	normal	Smartphone embedded software	Stand alone	Mobile device	No	Domain specific	Ad-Hoc Supporter			2
AI Chatbot Design during an Epidemic Like the No &vel Coronavirus.	Battineni G and Chintalapudi N and Amenta F		Simple	Rule-based	Written	Written	Single Language	No		Local		Nothing	Diad (chatbot-patient)	normal	Smartphone embedded software	Stand alone	Mobile device	No	Domain specific	Ad-Hoc Supporter			1
An artificially intelligent chat agent that answers adolescents' questions related to sex, drugs, and alcohol: an exploratory study.	Crutzen R and Peters GJ and Portugal SD and Fisser EM and Grolleman JJ	“TalkToFrank” (http://www.talktofrank.com/)	Simple	Rule-based	Written	Written	Single Language	No			none	Nothing	Diad (chatbot-patient)	normal				No	Domain specific	Ad-Hoc Supporter			1
An Embodied Conversational Agent for Unguided Internet-Based Cognitive Behavior Therapy in Preventative Mental health: Feasibility and Acceptability Pilot Trial.	Suganuma S and Sakamoto D and Shimoyama H	SABORI	Simple	Self-learning	Written	Written	Single Language	No				Nothing	Diad (chatbot-patient)	normal	Website	Part of a system	Both	No	Domain specific	Persistant companion			1
Artificial intelligence-based conversational agent to support medication prescribing.	Preininger AM and South B and Heiland J and Buchold A and Baca M and Wang S and Nipper R and Kutub N and Bohanan B and Jackson GP	WatsonAssistant	Simple	Self-learning	Written	Written	Single Language	No	Online	Outsourced	both	Nothing	Diad (chatbot-patient)	normal	Website	Part of a system	PC	No	Domain specific	Ad-Hoc Supporter			1
Assessment of users' acceptability of a mobile-based embodied conversational agent for the prevention and detection of suicidal behaviour.	MartÃ­nez-Miranda J and MartÃ­nez A and Ramos R and Aguilar H and JimÃ©nez L and Arias H and Rosales G and Valencia E	HelPath https://play.google.com/store/apps/details?id=cicese.ut3.mx&gl=US	Complex	Rule-based	Hybrid / Multi-modal	Hybrid / Multi-modal	Single Language	Yes			Access	Nothing	Diad (chatbot-patient)	VR	Website	Stand alone	Mobile device	Physical	Domain specific	Temporary advisor			4
Assistive Conversational Agent for Health Coaching: A Validation Study.	Fadhil A and Wang Y and Reiterer H	CoachAI	Simple	Rule-based	Written	Written	Single Language	No	Online	Outsourced	Access	Nothing	Triad (chatbot-clinician-patient)	normal	Social Media	Part of a system	Mobile device	No	Domain specific	Temporary advisor			1
Automatized Medical Chatbot (Medibot)	P. Srivastava and N. Singh	Medibot	Simple	Self-learning	Written	Written	Single Language	No	Online	Outsourced	Access	Nothing	Diad (chatbot-patient)	normal	Smartphone embedded software	Stand alone	Mobile device	No	Domain specific	Ad-Hoc Supporter			1
Chatbot for Disease Prediction and Treatment Recommendation using Machine Learning	R. B. Mathew and S. Varghese and S. E. Joy and S. S. Alex		Simple	Self-learning	Written	Written	Single Language	No	Online			Nothing	Diad (chatbot-patient)	normal	Smartphone embedded software	Stand alone	Mobile device	No	Domain specific	Ad-Hoc Supporter			1
Chatbot Implementation for ICD-10 Recommendation System	N. Siangchin and T. Samanchuen		Simple	Self-learning	Written	Hybrid / Multi-modal	Single Language	No	Online	Local	none	Nothing	Diad (chatbot-patient)	normal	Smartphone embedded software	Stand alone	Mobile device	No	Domain specific	Ad-Hoc Supporter			3
Conversational Bot for Pharmacy: A Natural Language Approach	N. S. Ahmad and M. H. Sanusi and M. H. Abd Wahab and A. Mustapha and Z. A. Sayadi and M. Z. Saringat	Sharifah Nur Pharmacy	Simple	Self-learning	Written	Written	Single Language	No	Online	Outsourced	Access	Nothing	Diad (chatbot-patient)	normal	Smartphone embedded software	Stand alone	Mobile device	No	Domain specific	Ad-Hoc Supporter			1
Designing a Chatbot for a Brief Motivational Interview on Stress Management: Qualitative Case Study.	Park S and Choi J and Lee S and Oh C and Kim C and La S and Lee J and Suh B	Bonobot	Simple	Rule-based	Written	Written	Single Language	No			none	Nothing	Diad (chatbot-patient)	normal	Smartphone embedded software	Stand alone	Mobile device	No	Domain specific	Ad-Hoc Supporter			1
Designing a Chat-Bot for No &n-Verbal Children on the Autism Spectrum.	Cooper A and Ireland D	Alex	Simple	Rule-based	Written	Hybrid / Multi-modal	Single Language	No		Local	none	Nothing	Diad (chatbot-patient)	normal	Smartphone embedded software	Part of a system	Mobile device	No	Domain specific	Temporary advisor			3
Development and validation of a virtual agent to screen tobacco and alcohol use disorders.	Auriacombe M and Moriceau S and Serre F and Denis C and Micoulaud-Franchi JA and de Sevin E and Bonhomme E and Bioulac S and Fatseas M and Philip P	Jeanne	Complex	Rule-based	Hybrid / Multi-modal	Hybrid / Multi-modal	Single Language	No				Nothing	Diad (chatbot-patient)	VR	Website	Stand alone	PC	Physical	Domain specific	Temporary advisor			4
Disha: An Implementation of Machine Learning Based Bangla Healthcare Chatbot	M. M. Rahman and R. Amin and M. N. Khan Liton and N. Hossain		Simple	Self-learning	Written	Written	Single Language	No	Online		Access	Nothing	Diad (chatbot-patient)	normal	Smartphone embedded software	Stand alone	Mobile device	No	Domain specific	Ad-Hoc Supporter			1
DrinkWatch: A Mobile Wellbeing Application Based on Interactive and Cooperative Machine Learning	Flutura, Simon and Seiderer, Andreas and Aslan, Ilhan and Dang, Chi-Tai and Schwarz, Raphael and Schiller, Dominik and AndrÃ©, Elisabeth	DrinkWatch	Simple	Self-learning	Written	Written	Single Language	No	Online	Local	Access	Nothing	Diad (chatbot-patient)	normal	Smartphone embedded software	Stand alone	Mobile device	No	Domain specific	Persistant companion			1
Effectiveness of a chat-bot for the adult population to quit smoking: protocol of a pragmatic clinical trial in primary care (Dejal@).	Avila-Tomas JF and OlaNo &-EspiNo &sa E and MinuÃ©-Lorenzo C and Martinez-Suberbiola FJ and Matilla-Pardo B and SerraNo &-SerraNo & ME and Escortell-Mayor E		Simple	Rule-based	Written	Hybrid / Multi-modal	Single Language	No	Offline	Local	none	Nothing	Diad (chatbot-patient)	normal	Smartphone embedded software	Stand alone	Mobile device	No	Domain specific	Temporary advisor			3
Effectiveness of an Empathic Chatbot in Combating Adverse Effects of Social Exclusion on Mood.	de Gennaro M and Krumhuber EG and Lucas G	Rose	Complex	Rule-based	Hybrid / Multi-modal	Hybrid / Multi-modal	Single Language	No	Offline	Local	none	Nothing	Diad (chatbot-patient)	normal	Website	Stand alone	PC	Avatar	Domain specific	Temporary advisor			4
Efficacy of mobile app-based interactive cognitive behavioral therapy using a chatbot for panic disorder.	Oh J and Jang S and Kim H and Kim JJ		Simple	Self-learning	Written	Written	Single Language	No	Offline	Local		Nothing	Diad (chatbot-patient)	VR	Smartphone embedded software	Stand alone	Mobile device	No	Domain specific	Temporary advisor			1
eMedication Meets eHealth with the Electronic Medication Management Assistant (eMMA).	Tschanz M and Dorner TL and Denecke K	eMMA (BFH)	Simple	Rule-based	Written	Written	Single Language	No	Online	Local	Access	Nothing	Diad (chatbot-patient)	normal	Smartphone embedded software	Stand alone	Mobile device	No	Domain specific	Persistant companion			1
EMMA: An Emotion-Aware Wellbeing Chatbot	A. Ghandeharioun and D. McDuff and M. Czerwinski and K. Rowan	EMMA	Simple	Self-learning	Written	Written	Single Language	Yes				Nothing	Diad (chatbot-patient)	normal	Smartphone embedded software	Part of a system	Mobile device	No	Domain specific	Temporary advisor			1
Extending a Conventional Chatbot KNo &wledge Base to External KNo &wledge Source and Introducing User Based Sessions for Diabetes Education	S. Hussain and G. Athula	VDMS	Simple	Rule-based	Written	Written	Single Language	No	Online	Local	Access	Nothing	Diad (chatbot-patient)	normal	Smartphone embedded software	Stand alone	Mobile device	No	Domain specific	Temporary advisor			1
Field evaluation with cognitively-impaired older adults of attention management in the Embodied Conversational Agent Louise	P. Wargnier and G. Carletti and Y. Laurent-Corniquet and S. Benveniste and P. Jouvelot and A. Rigaud	Louise	Complex	Self-learning	Spoken	Spoken	Single Language	Yes		Local	Access	Nothing	Diad (chatbot-patient)	VR	Website	Stand alone	Other	Physical	General purpose	Persistant companion			4
HarborBot: A Chatbot for Social Needs Screening.	Kocielnik R and Agapie E and Argyle A and Hsieh DT and Yadav K and Taira B and Hsieh G	HarborBot	Simple	Rule-based	Written	Written	Single Language	No				Nothing	Diad (chatbot-patient)		Website	Stand alone	Mobile device	No	Domain specific	Ad-Hoc Supporter			1
Hello Harlie: Enabling Speech Monitoring Through Chat-Bot Conversations.	Ireland D and Atay C and Liddle J and Bradford D and Lee H and Rushin O and Mullins T and Angus D and Wiles J and McBride S and Vogel A	Harlie	Simple	Rule-based	Spoken	Hybrid / Multi-modal	Single Language	No	Online	Local	Access	Privacy policy	Diad (chatbot-patient)	normal	Smartphone embedded software	Stand alone	Mobile device	No	General purpose	Temporary advisor			3
Implementation of a digital chatbot to screen health system employees during the COVID-19 pandemic.	Judson TJ and Odisho AY and Young JJ and Bigazzi O and Steuer D and Gonzales R and Neinstein AB		Simple	Rule-based	Written	Written	Single Language	No	Online	Outsourced			Diad (chatbot-patient)	normal	Website	Stand alone	Both	No	Domain specific	Ad-Hoc Supporter			1
Improving and Evaluating eMMA's Communication Skills: A Chatbot for Managing Medication.	Hess GI and Fricker G and Denecke K	eMMA (BFH)	Simple	Rule-based	Written	Written	Single Language	No	Online	Local	Access	Nothing	Diad (chatbot-patient)	normal	Smartphone embedded software	Stand alone	Mobile device	No	Domain specific	Persistant companion			1
kBot: KNo &wledge-Enabled Personalized Chatbot for Asthma Self-Management	D. Kadariya and R. Venkataramanan and H. Y. Yip and M. Kalra and K. Thirunarayanan and A. Sheth	kBot	Simple	Self-learning	Hybrid / Multi-modal	Hybrid / Multi-modal	Single Language	No	Online	Outsourced	both	Both	Diad (chatbot-patient)	normal	Smartphone embedded software	Stand alone	Mobile device	No	Domain specific	Persistant companion			3
Medbot: Conversational Artificial Intelligence Powered Chatbot for Delivering Tele-Health after COVID-19	U. Bharti and D. Bajaj and H. Batra and S. Lalit and S. Lalit and A. Gangwani	Aapka Chikitsak	Simple	Self-learning	Hybrid / Multi-modal	Hybrid / Multi-modal	Single Language		Online	Outsourced	Access	Nothing	Diad (chatbot-patient)	normal	Smartphone embedded software	Stand alone	Mobile device	No	Domain specific	Temporary advisor			3
Microservice chatbot architecture for chronic patient support.	Roca S and Sancho J and GarcÃ­a J and Alesanco Ã		Simple	Rule-based	Written	Written	Single Language	No	Online	Outsourced	both	Nothing	Diad (chatbot-patient)	normal	Social Media	Part of a system	Mobile device	No	Domain specific	Persistant companion			1
Mobile Conversational Agents for Stroke Rehabilitation Therapy	D. Griol and Z. Callejas	BrainIct	Simple	Self-learning	Hybrid / Multi-modal	Hybrid / Multi-modal	Single Language	No	Online	Outsourced	Access	Nothing	Diad (chatbot-patient)	normal	Smartphone embedded software	Stand alone	Mobile device	No	Domain specific	Temporary advisor			3
More General Evaluation of a Client-Centered Counseling Agent	T. Horii and Y. Sakurai and E. Sakurai and S. Tsuruta and R. Knauf and E. Damiani and A. Kutics	CRECA	Simple	Rule-based	Hybrid / Multi-modal	Hybrid / Multi-modal	Single Language	Yes	Online	Outsourced	Access	Nothing	Diad (chatbot-patient)	normal	Smartphone embedded software	Stand alone	Mobile device	Avatar	Domain specific	Temporary advisor			3
No &vel Use of Chatbot TechNo &logy to Educate Patients Before Breast Biopsy.	Chetlen A and Artrip R and Drury B and Arbaiza A and Moore M		Simple	Rule-based	Written	Written	Single Language	No	Online	Outsourced	Access	Nothing	Diad (chatbot-patient)	normal	Smartphone embedded software	Stand alone	Mobile device	No	Domain specific	Ad-Hoc Supporter			1
On-Demand Virtual Health Counselor for Delivering Behavior-Change Health Interventions	R. Amini and C. Lisetti and U. Yasavur and N. Rishe	Emp-ODVIHC	Complex	Self-learning	Hybrid / Multi-modal	Hybrid / Multi-modal	Single Language	Yes				Nothing	Diad (chatbot-patient)	VR	Website	Stand alone	PC	Physical	Domain specific	Temporary advisor			4
PEACH, a smartphone- and conversational agent-based Coaching intervention for intentional personality change: study protocol of a randomized, wait-list controlled trial.	Stieger M and NiÃŸen M and RÃ¼egger D and Kowatsch T and FlÃ¼ckiger C and Allemand M	PEACH	Simple	Rule-based	Written	Written	Single Language	No	Online		Access	Nothing	Diad (chatbot-patient)	normal	Smartphone embedded software	Part of a system	Mobile device	No	General purpose	Temporary advisor			1
Preliminary Evaluation of a mHealth Coaching Conversational Artificial Intelligence for the Self-Care Management of People with Sickle-Cell Disease.	Issom DZ and Rochat J and Hartvigsen G and Lovis C											Nothing	Diad (chatbot-patient)		Smartphone embedded software		Mobile device	No	Domain specific	Temporary advisor			1
Promoting Reusability and Extensibility in the Engineering of Domain-Specific Conversational Systems	P. E. Velmovitsky and M. Viana and E. Cirilo and R. L. Milidiu and P. Pelegrini Morita and C. J. P. d. Lucena		Simple	Rule-based	Written	Written	Single Language	No				Nothing	Diad (chatbot-patient)	normal	Smartphone embedded software	Stand alone	Mobile device	No	General purpose	Ad-Hoc Supporter			1
Quro: Facilitating User Symptom Check Using a Personalised Chatbot-Oriented Dialogue System.	Ghosh S and Bhatia S and Bhatia A	Quro	Simple	Rule-based	Written	Written	Single Language	No	Offline			Nothing	Diad (chatbot-patient)	normal	Smartphone embedded software	Stand alone	Mobile device	No	Domain specific	Ad-Hoc Supporter			1
Reducing Preconception Risks Among African American Women with Conversational Agent TechNo &logy.	Jack B and Bickmore T and Hempstead M and Yinusa-Nyahkoon L and Sadikova E and Mitchell S and Gardiner P and Adigun F and Penti B and Schulman D and Damus K				Written	Written	Single Language	No	Online	Outsourced	none	Nothing	Diad (chatbot-patient)	normal	Website	Stand alone	PC	Avatar	Domain specific	Ad-Hoc Supporter			1
Response to a Relational Agent by Hospital Patients with Depressive Symptoms.	Bickmore TW and Mitchell SE and Jack BW and Paasche-Orlow MK and Pfeifer LM and Odonnell J		Complex	Rule-based	Haptic	Spoken	Single Language	No			none	Nothing	Diad (chatbot-patient)	VR	Website	Stand alone	Mobile device	Physical	Domain specific	Temporary advisor			4
Self-Anamnesis with a Conversational User Interface: Concept and Usability Study.	Denecke K and Hochreutener SL and PÃ¶pel A and May R	Ana	Simple	Rule-based	Written	Hybrid / Multi-modal	Single Language	No	Offline	Local	none	Nothing	Diad (chatbot-patient)	normal	Smartphone embedded software	Stand alone	Mobile device	No	Domain specific	Ad-Hoc Supporter			3
Smart Conversational Agents for Reminiscence	S. Nikitina and S. Callaioli and M. Baez		Simple	Rule-based	Written	Written	Single Language	Yes	Online	Outsourced	Access	Nothing	Diad (chatbot-patient)	normal	Smartphone embedded software	Stand alone	Mobile device	No	Domain specific	Temporary advisor			1
Talking to Ana: A Mobile Self-Anamnesis Application with Conversational User Interface	Denecke, Kerstin and Lutz Hochreutener, Sandra and PÃ¶pel, Annkathrin and May, Richard	Ana	Simple	Rule-based	Written	Hybrid / Multi-modal	Single Language	No	Offline	Local	none	Nothing	Diad (chatbot-patient)	normal	Smartphone embedded software	Stand alone	Mobile device	No	Domain specific	Ad-Hoc Supporter			3
The chatbot feels you - a Counseling service using emotional response generation	Dongkeon Lee and Kyo-Joong Oh and Ho-Jin Choi			Self-learning	Visual	Hybrid / Multi-modal	Single Language	Yes	Offline	Local		Nothing	Diad (chatbot-patient)	normal	Website	Stand alone	PC	No	Domain specific	Ad-Hoc Supporter			3
The Design and Implementation of a Chatbot's Character for Elderly Care	W. Liu and K. Chuang and K. Chen		Complex	Self-learning	Hybrid / Multi-modal	Hybrid / Multi-modal	Single Language	No	Online	Outsourced	Access	Nothing	Diad (chatbot-patient)	normal		Stand alone	Other	Physical	Domain specific	Temporary advisor			4
Towards an Artificially Empathic Conversational Agent for Mental health Applications: System Design and User Perceptions.	Morris RR and Kouddous K and Kshirsagar R and Schueller SM	Koko	Simple	Self-learning	Written	Written	Single Language	No	Online	Outsourced		Nothing	Triad (chatbot-multiple users)	normal	Social Media	Part of a system	Mobile device	No	Domain specific	Ad-Hoc Supporter			1
Towards Emotion-Sensitive Conversational User Interfaces in Healthcare Applications.	Denecke K and May R and Deng Y		Simple	Self-learning	Written	Written	Single Language	Yes	Offline	Local	none	Nothing	Diad (chatbot-patient)	normal	Smartphone embedded software	Stand alone	Mobile device	No	Domain specific	Temporary advisor			1
Towards Understanding Emotional Intelligence for Behavior Change Chatbots	A. Ghandeharioun and D. McDuff and M. Czerwinski and K. Rowan	EMMA	Simple	Self-learning	Written	Written	Single Language	Yes				Nothing	Diad (chatbot-patient)	normal	Smartphone embedded software	Part of a system	Mobile device	No	Domain specific	Temporary advisor			1
Unguided Chatbot-Delivered Cognitive Behavioural Intervention for Problem Gamblers Through Messaging App: A Randomised Controlled Trial.	So R and Furukawa TA and Matsushita S and Baba T and Matsuzaki T and FuruNo & S and Okada H and Higuchi S	GAMBOT	Simple	Rule-based	Written	Written	Single Language	No			none	Nothing	Diad (chatbot-patient)	normal	Smartphone embedded software	Stand alone	Mobile device	No	Domain specific	Temporary advisor			1
Use of the Chatbot "Vivibot" to Deliver Positive Psychology Skills and Promote Well-Being Among Young People After Cancer Treatment: Randomized Controlled Feasibility Trial.	Greer S and Ramo D and Chang YJ and Fu M and Moskowitz J and Haritatos J	Vivibot	Simple	Rule-based	Written	Hybrid / Multi-modal	Single Language	No	Online	Outsourced		Nothing	Diad (chatbot-patient)	normal	Social Media	Part of a system	Mobile device	No	Domain specific	Temporary advisor			3
Use of the Healthy Lifestyle Coaching Chatbot App to Promote Stair-Climbing Habits Among Office Workers: Exploratory Randomized Controlled Trial.	Piao M and Ryu H and Lee H and Kim J	KakaoTalk	Simple	Rule-based	Written	Written	Single Language	No	Online	Outsourced	none	Nothing	Diad (chatbot-patient)	normal	Social Media	Part of a system	Mobile device	No	General purpose	Temporary advisor			1
Using a Chatbot to Assess Hereditary Cancer Risk.	Welch BM and Allen CG and Ritchie JB and Morrison H and Hughes-Halbert C and Schiffman JD	ItRunsInMyFamily	Simple	Rule-based	Written	Written	Single Language	No	Online	Outsourced	none	Nothing	Diad (chatbot-patient)	normal	Website	Stand alone	PC	No	Domain specific	Ad-Hoc Supporter			1
Voice Assistant and Facial Analysis based approach to Screen Test Clinical Depression	P. M. Swamy and P. Janardhan Kurapothula and S. V. Murthy and S. Harini and R. RaviKumar and K. Kashyap	ARYA		Self-learning	Hybrid / Multi-modal	Hybrid / Multi-modal	Single Language	Yes	Online	Outsourced		Nothing	Triad (chatbot-clinician-patient)	normal	Website	Stand alone	PC	No	Domain specific	Ad-Hoc Supporter			3
Voice controlled interface oriented memory loss assistance system for older adults	K. Cofre and E. Molina and G. Guerrero		Simple	Self-learning	Spoken	Spoken	Single Language	No	Online	Outsourced	both	Nothing	Diad (chatbot-patient)	normal	Website	Stand alone	PC	No	General purpose	Persistant companion			1
WeightMentor, bespoke chatbot for weight loss maintenance: Needs assessment & Development	S. Holmes and A. Moorhead and R. Bond and H. Zheng and V. Coates and M. McTear	WeightMentor	Simple	Self-learning	Written	Written	Single Language	No	Online	Outsourced		Nothing	Diad (chatbot-patient)	normal	Social Media	Part of a system	Mobile device	No	Domain specific	Temporary advisor			1
Multilingual Healthcare Chatbot Using Machine Learning	S. Badlani and T. Aditya and M. Dave and S. Chaudhari		Simple	Self-learning	Hybrid / Multi-modal	Hybrid / Multi-modal	Multiple language	No				Nothing	Diad (chatbot-patient)	normal	Smartphone embedded software	Stand alone	Mobile device	No	Domain specific	Ad-Hoc Supporter			2
Health Chatbot: Design, Implementation, Acceptance and Usage Motivation	A. Softić and J. B. Husić and A. Softić and S. Baraković		Simple	Rule-based	Written	Written	Single Language	No	Online	Outsourced	Access	Nothing	Diad (chatbot-patient)	normal	Social Media	Part of a system	Mobile device	No	Domain specific	Ad-Hoc Supporter			1
Chase Away the Virus: A Character-Based Chatbot for COVID-19	W. El Hefny and A. El Bolock and C. Herbert and S. Abdennadher	Chasey	Complex	Self-learning	Written	Written	Single Language	No	Online	Outsourced	both	Nothing	Diad (chatbot-patient)	normal	Social Media	Part of a system	Mobile device	Avatar	Domain specific	Ad-Hoc Supporter			1
Re: Feel- Muslim Self-Help Mobile Application with Asma'ul Husna	H. Madzin and N. D. Kamalia Kamarol and S. K. Ali	Re:Feel	Simple	Self-learning	Written	Written	Single Language	No	Online	Outsourced	Access	Nothing	Diad (chatbot-patient)	normal	Social Media	Part of a system	Mobile device	No	Domain specific	Ad-Hoc Supporter		there is also a VR part	1
A Chatbot to promote Students Mental Health through Emotion Recognition	V. Dhanasekar and Y. Preethi and V. S and P. J. I. R and B. P. M	Maxx	Simple	Self-learning	Written	Written	Single Language	Yes				Nothing	Diad (chatbot-patient)	normal			Mobile device	No	General purpose	Temporary advisor			1
Artificially Intelligent Health Chatbot Using Deep Learning	F. Bagwan and R. Phalnikar and S. Desai		Simple	Self-learning	Written	Written	Single Language	No				Nothing	Diad (chatbot-patient)	normal				No	General purpose				1
A Chatbot Mobile Quarantine App for Stress Relief	S. Sriram and J. Manikandan and P. Hemalatha and G. Leema Roselin		Simple	Self-learning	Hybrid / Multi-modal	Spoken	Single Language	Yes				Nothing	Diad (chatbot-patient)	normal	Website	Stand alone	PC	No	Domain specific	Ad-Hoc Supporter			3
STEMI Recognition in Electrocardiogram (ECG) by Online AI Bot for Emergency Service and Mobile Medicine	S. -J. Yen and S. Kavak and J. -Y. Chen	LINE Bot	Simple	Self-learning		Hybrid / Multi-modal	Single Language	No	Online			Nothing	Triad (chatbot-clinician-clinician)	normal	Smartphone embedded software	Stand alone	Mobile device	No	Domain specific	Ad-Hoc Supporter			1
Design and Implementation of a Chatbot System Integrated with Facial Expression Recognition	S. Hu and C. Qu		Simple	Self-learning	Hybrid / Multi-modal	Hybrid / Multi-modal	Single Language	Yes				Nothing	Diad (chatbot-patient)		Website		PC	No	Domain specific	Ad-Hoc Supporter			4
A Proposed Chatbot Framework for COVID-19	E. Amer and A. Hazem and O. Farouk and A. Louca and Y. Mohamed and M. Ashraf		Simple	Self-learning	Written	Written	Single Language	No				Nothing	Diad (chatbot-patient)	normal				No	Domain specific	Ad-Hoc Supporter			1
Occupational Disease Risk Assessment System Using Artificial Intelligence System and Chatbot	W. Yimyam and M. Ketcham		Simple	Self-learning	Written	Written	Single Language	No	Online			Nothing	Diad (chatbot-patient)	normal	Smartphone embedded software	Part of a system	Mobile device	No	Domain specific	Ad-Hoc Supporter			1
Implementation of Covid Chatbot	D. K. S. Nadiger and A. K and H. P. Sai and M. Deepthi and N. Nagaraj and P. D. P		Simple	Rule-based	Written	Written	Single Language	No	Online	Outsourced	both	Nothing	Diad (chatbot-patient)	normal	Social Media	Part of a system	Mobile device	No	Domain specific	Ad-Hoc Supporter	They exploit the security strategies from the cloud provider they are using (Heroku)		1
Speech Emotion Recognition and Sentiment Analysis based Therapist Bot	Y. Bhangdia and R. Bhansali and N. Chaudhari and D. Chandnani and M. L. Dhore		Simple	Self-learning	Hybrid / Multi-modal	Hybrid / Multi-modal	Single Language	Yes	Online			Nothing	Diad (chatbot-patient)	normal			Mobile device	No	Domain specific	Ad-Hoc Supporter			3
Emotion Guru: A Smart Emotion Tracking Application with AI Conversational Agent for Exploring and Preventing Depression	H. C. van Cuylenburg and T. N. D. S. Ginige		Simple	Self-learning	Written	Written	Single Language	Yes	Online	Outsourced	both	Both	Diad (chatbot-patient)	normal	Social Media	Part of a system	Mobile device	No	Domain specific	Ad-Hoc Supporter			1	x
Mind Relaxation Chatbot for University Students by Using Dense Neural Network	H. Bopage and C. Weerakoon		Simple	Self-learning	Written	Written	Single Language	No				Nothing	Diad (chatbot-patient)	normal				No	Domain specific	Ad-Hoc Supporter			1
An interactive prediction system of breast cancer based on ResNet50, chatbot and PyQt	X. Yang and D. Yang and C. Huang		Simple	Rule-based	Written	Written	Single Language	No				Nothing	Diad (chatbot-patient)	normal				No	Domain specific	Ad-Hoc Supporter			1
Intelligent Arabic-Based Healthcare Assistant	T. Wael and A. Hesham and M. Youssef and O. Adel and H. Hesham and M. S. Darweesh		Simple	Self-learning	Written	Written	Single Language	No				Nothing	Diad (chatbot-patient)	normal				No	Domain specific	Ad-Hoc Supporter			1
Designing a conversational agent for patients with hematologic malignancies: Usability and Usefulness Study	M. Chatzimina and H. Papadaki and C. Pontikoglou and L. Koumakis and K. Marias and M. Tsiknakis		Simple	Self-learning	Hybrid / Multi-modal	Hybrid / Multi-modal	Single Language	Yes	Online	Outsourced		Nothing	Diad (chatbot-patient)	normal	Website	Stand alone	Other	No	Domain specific	Ad-Hoc Supporter			3
An Integrated AI Medical Diagnosis Application Based on Deep Learning	H. Li and X. Li and B. Shen and Z. Zheng		Simple	Self-learning	Hybrid / Multi-modal	Hybrid / Multi-modal	Single Language	No	Online	Outsourced		Nothing	Diad (chatbot-patient)	normal	Website	Part of a system	PC	No	Domain specific	Ad-Hoc Supporter			3
PharmaGo-An Online Pharmaceutical Ordering Platform	R. G. Gamage and N. S. Bandara and D. D. Diyamullage and K. U. Senadeera and K. Y. Abeywardena and N. Amarasena		Simple	Self-learning	Hybrid / Multi-modal	Hybrid / Multi-modal	Single Language	No				Nothing		normal				No	Domain specific	Ad-Hoc Supporter			1
Mobile Medical Assistant and Analytical System for Dengue Patients	K. T. K. Jayampathi and M. A. C. Jananjaya and E. P. C. Fernando and Y. A. Liyanage and M. G. N. M. Pemadasa and G. W. D. A. Gunarathne		Simple	Self-learning	Written	Written	Single Language	No				Nothing	Diad (chatbot-patient)	normal				No	Domain specific	Ad-Hoc Supporter			1
Conversational Agent for Healthy Lifestyle Behavior Change: Web-Based Feasibility Study.	Dhinagaran, Dhakshenya Ardhithy and Sathish, Thirunavukkarasu and Soong, AiJia and Theng, Yin-Leng and Best, James and Tudor Car, Lorainne		Simple	Rule-based	Written	Hybrid / Multi-modal	Single Language	No	Online			Nothing	Diad (chatbot-patient)	normal	Social Media	Part of a system	Mobile device	No	Domain specific	Temporary advisor			3
Bonding With Bot: User Feedback on a Chatbot for Social Isolation.	Dosovitsky, Gilly and Bunge, Eduardo L.		Simple		Written	Written	Single Language	No	Online	Outsourced		Nothing	Diad (chatbot-patient)	normal	Social Media	Part of a system	Mobile device	No	Domain specific	Ad-Hoc Supporter			1
Evidence of Human-Level Bonds Established With a Digital Conversational Agent: Cross-sectional, Retrospective Observational Study.	Darcy, Alison and Daniels, Jade and Salinger, David and Wicks, Paul and Robinson, Athena	Woebot	Simple	Rule-based	Written	Written	Single Language	No				Nothing	Diad (chatbot-patient)	normal	Website	Stand alone	Mobile device	No	Domain specific	Ad-Hoc Supporter			1
A Safe Collaborative Chatbot for Smart Home Assistants.	Chkroun, Merav and Azaria, Amos		Simple	Self-learning	Written	Written	Single Language	No				Nothing	Diad (chatbot-patient)	normal	Website	Stand alone	PC	No	General purpose	Ad-Hoc Supporter	mechanical turk for evaluation		1
Patient Interactions With an Automated Conversational Agent Delivering Pretest Genetics Education: Descriptive Study.	Chavez-Yenter, Daniel and Kimball, Kadyn E. and Kohlmann, Wendy and Lorenz Chambers, Rachelle and Bradshaw, Richard L. and Espinel, Whitney F. and Flynn, Michael and Gammon, Amanda and Goldberg, Eric and Hagerty, Kelsi J. and Hess, Rachel and Kessler, Cecilia and Monahan, Rachel and Temares, Danielle and Tobik, Katie and Mann, Devin M. and Kawamoto, Kensaku and Del Fiol, Guilherme and Buys, Saund…		Simple	Rule-based	Written	Written	Single Language	No				Both	Diad (chatbot-patient)	normal		Stand alone		No	Domain specific	Ad-Hoc Supporter			1
Content validation and usability of a chatbot of guidelines for wound dressing.	da Silva Lima Roque, Geicianfran and Roque de Souza, Rafael and Araújo do Nascimento, José William and de Campos Filho, Amadeu Sá and de Melo Queiroz, Sérgio Ricardo and Ramos Vieira Santos, Isabel Cristina		Simple	Rule-based	Written	Written	Single Language	No	Online	Outsourced		Nothing	Diad (chatbot-patient)	normal	Social Media	Part of a system	Mobile device	No	Domain specific	Ad-Hoc Supporter			1
Participatory Development and Pilot Testing of an Adolescent Health Promotion Chatbot.	Maenhout, Laura and Peuters, Carmen and Cardon, Greet and Compernolle, Sofie and Crombez, Geert and DeSmet, Ann		Simple	Rule-based	Written	Written	Single Language					Nothing	Diad (chatbot-patient)	normal	Smartphone embedded software	Stand alone	Mobile device	Avatar	Domain specific	Ad-Hoc Supporter	participatory develpment interesting		1
Feasibility, Usability, and Effectiveness of a Machine Learning-Based Physical Activity Chatbot: Quasi-Experimental Study.	To, Quyen G. and Green, Chelsea and Vandelanotte, Corneel	Ida	Simple	Self-learning	Hybrid / Multi-modal	Hybrid / Multi-modal	Single Language	No	Online	Outsourced		Nothing	Diad (chatbot-patient)	normal	Social Media	Part of a system	Mobile device	No	Domain specific	Temporary advisor			3
Hereditary Cancer Risk Using a Genetic Chatbot Before Routine Care Visits.	Nazareth, Shivani and Hayward, Laura and Simmons, Emilie and Snir, Moran and Hatchell, Kathryn E. and Rojahn, Susan and Slotnick, Robert Nathan and Nussbaum, Robert L.	Gia	Simple	Rule-based	Written	Written	Multiple language	No	Online			Both	Triad (chatbot-clinician-patient)	normal	Website	Stand alone	Mobile device	No	Domain specific	Ad-Hoc Supporter			2
Mobile app-based chatbot to deliver cognitive behavioral therapy and psychoeducation for adults with attention deficit: A development and feasibility/usability study.	Jang, Sooah and Kim, Jae-Jin and Kim, Soo-Jeong and Hong, Jieun and Kim, Suji and Kim, Eunjoo	Todaki	Simple	Rule-based	Written	Written	Single Language	No					Diad (chatbot-patient)	normal	Smartphone embedded software	Stand alone	Mobile device	No	Domain specific	Temporary advisor			1
Web-based chatbot for Frequently Asked Queries (FAQ) in Hospitals.	Mittal, Mamta and Battineni, Gopi and Singh, Dharmendra and Nagarwal, Thakursingh and Yadav, Prabhakar		Simple	Self-learning	Hybrid / Multi-modal	Hybrid / Multi-modal	Single Language	No	Online				Diad (chatbot-patient)	normal	Website	Stand alone	PC	No	Domain specific	Ad-Hoc Supporter			3
A Chatbot to Engage Parents of Preterm and Term Infants on Parental Stress, Parental Sleep, and Infant Feeding: Usability and Feasibility Study.	Wong, Jill and Foussat, Agathe C. and Ting, Steven and Acerbi, Enzo and van Elburg, Ruurd M. and Mei Chien, Chua		Simple	Rule-based	Written	Written	Single Language	No	Online				Diad (chatbot-patient)	normal	Website	Stand alone	Mobile device	No	Domain specific	Ad-Hoc Supporter			1
Utilization of Self-Diagnosis Health Chatbots in Real-World Settings: Case Study.	Fan, Xiangmin and Chao, Daren and Zhang, Zhan and Wang, Dakuo and Li, Xiaohua and Tian, Feng	DoctorBot	Simple	Self-learning	Hybrid / Multi-modal	Hybrid / Multi-modal	Single Language	No	Online				Diad (chatbot-patient)	normal				No	Domain specific	Ad-Hoc Supporter			1
Effectiveness of a chatbot for eating disorders prevention: A randomized clinical trial.	Fitzsimmons-Craft, Ellen E. and Chan, William W. and Smith, Arielle C. and Firebaugh, Marie-Laure and Fowler, Lauren A. and Topooco, Naira and DePietro, Bianca and Wilfley, Denise E. and Taylor, C. Barr and Jacobson, Nicholas C.	Tessa	Simple	Rule-based	Written	Written	Single Language	No	Online			Privacy policy	Diad (chatbot-patient)	normal	Smartphone embedded software	Stand alone	Mobile device	No	Domain specific	Temporary advisor			1
The evaluation of chatbot as a tool for health literacy education among undergraduate students.	Mokmin, Nur Azlina Mohamed and Ibrahim, Nurul Anwar	Intelligent Health Advice Bot	Simple	Rule-based	Written	Written	Single Language	No	Online	Outsourced			Diad (chatbot-patient)	normal	Social Media	Part of a system	Mobile device	No	Domain specific	Temporary advisor			1
Medical Specialty Recommendations by an Artificial Intelligence Chatbot on a Smartphone: Development and Deployment.	Lee, Hyeonhoon and Kang, Jaehyun and Yeo, Jonghyeon		Simple	Self-learning	Written	Written	Single Language	No	Online				Diad (chatbot-patient)	normal	Smartphone embedded software		Mobile device	No	Domain specific	Ad-Hoc Supporter			1
Social Media Chatbot for Increasing Physical Activity: Usability Study.	Larbi, Dillys and Gabarron, Elia and Denecke, Kerstin	Mya	Simple	Rule-based	Written	Written	Single Language	No	Online	Outsourced	Access	Nothing	Diad (chatbot-patient)	normal	Social Media	Part of a system	Mobile device	No	Domain specific	Temporary advisor			1
Conversational Agents as Mediating Social Actors in Chronic Disease Management Involving Health Care Professionals, Patients, and Family Members: Multisite Single-Arm Feasibility Study.	Kowatsch, Tobias and Schachner, Theresa and Harperink, Samira and Barata, Filipe and Dittler, Ullrich and Xiao, Grace and Stanger, Catherine and V Wangenheim, Florian and Fleisch, Elgar and Oswald, Helmut and Möller, Alexander	Max	Simple	Rule-based	Written	Written	Single Language	No	Online	Outsourced	both	Nothing	Quadriad (chatbot-child-parent-doctor)	normal	Smartphone embedded software	Part of a system	Mobile device	Avatar	Domain specific	Temporary advisor			1
Differences in information accessed in a pharmacologic knowledge base using a conversational agent vs traditional search methods.	Preininger, Anita M. and Rosario, Bedda L. and Buchold, Adam M. and Heiland, Jeff and Kutub, Nawshin and Bohanan, Bryan S. and South, Brett and Jackson, Gretchen P.		Simple	Rule-based	Hybrid / Multi-modal	Hybrid / Multi-modal	Single Language	No	Online				Diad (chatbot-patient)	normal	Website	Part of a system	PC	No	Domain specific	Ad-Hoc Supporter			3
A User-Centered Chatbot (Wakamola) to Collect Linked Data in Population Networks to Support Studies of Overweight and Obesity Causes: Design and Pilot Study.	Asensio-Cuesta, Sabina and Blanes-Selva, Vicent and Conejero, J. Alberto and Frigola, Ana and Portolés, Manuel G. and Merino-Torres, Juan Francisco and Rubio Almanza, Matilde and Syed-Abdul, Shabbir and Li, Yu-Chuan Jack and Vilar-Mateo, Ruth and Fernandez-Luque, Luis and García-Gómez, Juan M.		Simple	Rule-based	Written	Written	Multiple language	No	Online	Outsourced		Nothing	Diad (chatbot-patient)	normal	Social Media	Part of a system	Mobile device	No	Domain specific	Temporary advisor			2
A Chatbot for Perinatal Women's and Partners' Obstetric and Mental Health Care: Development and Usability Evaluation Study.	Chung, Kyungmi and Cho, Hee Young and Park, Jin Young	Dr. Joy	Simple	Self-learning	Written	Written	Single Language	No	Online	Outsourced		Nothing	Diad (chatbot-patient)	normal	Social Media	Part of a system	Mobile device	Avatar	Domain specific	Temporary advisor			1
An Embodied Conversational Agent in an eHealth Self-management Intervention for Chronic Obstructive Pulmonary Disease and Chronic Heart Failure: Exploratory Study in a Real-life Setting.	Ter Stal, Silke and Sloots, Joanne and Ramlal, Aniel and Op den Akker, Harm and Lenferink, Anke and Tabak, Monique	Sylvia	Complex	Rule-based	Written	Written	Single Language	No	Online				Diad (chatbot-patient)	normal	Smartphone embedded software	Part of a system	Mobile device	Avatar	General purpose	Persistant companion			1
Development of the @Antidotos_bot chatbot tool for poisoning management.	García-Queiruga, Marta and Fernández-Oliveira, Carla and Mauríz-Montero, María José and Porta-Sánchez, Ángeles and Margusino-Framiñán, Luis and Martín-Herranz, Isabel	Antidotos_bot	Simple	Rule-based	Written	Written	Single Language	No	Online	Outsourced		Nothing	Diad (chatbot-patient)	normal	Social Media	Part of a system	Mobile device	No	Domain specific	Ad-Hoc Supporter			1
Conversational Physical Activity Coaches for Spanish and English Speaking Women: A User Design Study.	Figueroa, Caroline A. and Luo, Tiffany C. and Jacobo, Andrea and Munoz, Alan and Manuel, Minx and Chan, David and Canny, John and Aguilera, Adrian		Simple	Rule-based	Written	Written	Multiple language	No	Online	Outsourced		Nothing	Diad (chatbot-patient)	normal	Smartphone embedded software	Stand alone	Mobile device	No	Domain specific	Temporary advisor			2
Elena+ Care for COVID-19, a Pandemic Lifestyle Care Intervention: Intervention Design and Study Protocol.	Ollier, Joseph and Neff, Simon and Dworschak, Christine and Sejdiji, Arber and Santhanam, Prabhakaran and Keller, Roman and Xiao, Grace and Asisof, Alina and Rüegger, Dominik and Bérubé, Caterina and Hilfiker Tomas, Lena and Neff, Joël and Yao, Jiali and Alattas, Aishah and Varela-Mato, Veronica and Pitkethly, Amanda and Vara, Mª Dolores and Herrero, Rocío and Baños, Rosa Mª and Parada, Carolina …	Elena+	Simple	Rule-based	Written	Hybrid / Multi-modal	Multiple language	No				Nothing	Diad (chatbot-patient)	normal	Smartphone embedded software	Stand alone	Mobile device	No	Domain specific	Temporary advisor			2
Chatbot-Based Assessment of Employees' Mental Health: Design Process and Pilot Implementation.	Hungerbuehler, Ines and Daley, Kate and Cavanagh, Kate and Garcia Claro, Heloísa and Kapps, Michael	Viki	Simple	Rule-based	Written	Written	Single Language	No	Online			Nothing	Triad (chatbot-clinician-patient)	normal	Smartphone embedded software	Stand alone	Mobile device	Avatar	Domain specific	Temporary advisor			1
Toward a Conversational Agent to Support the Self-Management of Adults and Young Adults With Sickle Cell Disease: Usability and Usefulness Study.	Issom, David-Zacharie and Hardy-Dessources, Marie-Dominique and Romana, Marc and Hartvigsen, Gunnar and Lovis, Christian	Trevor	Simple	Rule-based	Written	Written	Single Language	No	Online	Outsourced		Nothing	Diad (chatbot-patient)	normal	Social Media	Part of a system	Mobile device	No	Domain specific	Temporary advisor			1
Toward the Integration of Technology-Based Interventions in the Care Pathway for People with Dementia: A Cross-National Study.	Stara, Vera and Vera, Benjamin and Bolliger, Daniel and Paolini, Susy and de Jong, Michiel and Felici, Elisa and Koenderink, Stephanie and Rossi, Lorena and Von Doellen, Viviane and di Rosa, Mirko	Anne	Complex	Rule-based	Hybrid / Multi-modal	Hybrid / Multi-modal	Multiple language	No	Online			Nothing	Diad (chatbot-patient)	normal	Smartphone embedded software	Stand alone	Mobile device	Avatar	General purpose	Persistant companion			2
TensioBot: a Chatbot Assistant for Self-Managed in-House Blood Pressure Checking.	Echeazarra, Leyre and Pereira, Juanan and Saracho, Ramón	TensioBot	Simple	Rule-based	Written	Hybrid / Multi-modal	Single Language	No	Online	Outsourced		Nothing	Diad (chatbot-patient)	normal	Social Media	Part of a system	Mobile device	No	Domain specific	Ad-Hoc Supporter			3
A Suite of Mobile Conversational Agents for Daily Stress Management (Popbots): Mixed Methods Exploratory Study.	Mauriello, Matthew Louis and Tantivasadakarn, Nantanick and Mora-Mendoza, Marco Antonio and Lincoln, Emmanuel Thierry and Hon, Grace and Nowruzi, Parsa and Simon, Dorien and Hansen, Luke and Goenawan, Nathaniel H. and Kim, Joshua and Gowda, Nikhil and Jurafsky, Dan and Paredes, Pablo Enrique		Simple	Rule-based	Written	Hybrid / Multi-modal	Single Language	No	Online	Outsourced	both	Nothing	Diad (chatbot-patient)	normal	Social Media	Part of a system	Mobile device	No	Domain specific	Ad-Hoc Supporter			3
Development and evaluation of the GISSA Mother-Baby ChatBot application in promoting child health.	Barreto, Ivana Cristina de Holanda Cunha and Barros, Nardelli Brenda Soares and Theophilo, Rebecca Lucena and Viana, Vielceketlin Franco and Silveira, Francisca Raquel de Vasconcelos and Souza, Osvaldo de and Sousa, Fábio José Gomes de and Oliveira, Antônio Mauro Barbosa de and Andrade, Luiz Odorico Monteiro de	GISSA	Simple	Rule-based	Written	Written	Single Language	No	Online	Outsourced	both	Nothing	Diad (chatbot-patient)	normal	Social Media	Stand alone	Mobile device	No	Domain specific	Ad-Hoc Supporter			1
Development of a Positive Body Image Chatbot (KIT) With Young People and Parents/Carers: Qualitative Focus Group Study.	Beilharz, Francesca and Sukunesan, Suku and Rossell, Susan L. and Kulkarni, Jayashri and Sharp, Gemma	KIT	Simple	Rule-based	Written	Written	Single Language	No	Online			Nothing	Triad (chatbot-child-parent)	normal	Website	Stand alone	PC	No	Domain specific	Ad-Hoc Supporter			1
Artificial Intelligence-Based Chatbot for Anxiety and Depression in University Students: Pilot Randomized Controlled Trial.	Klos, Maria Carolina and Escoredo, Milagros and Joerin, Angela and Lemos, Viviana Noemí and Rauws, Michiel and Bunge, Eduardo L.	Tess	Simple		Written	Written	Single Language	No	Online			Data encryption	Diad (chatbot-patient)	normal	Social Media	Part of a system	Mobile device	No	Domain specific	Temporary advisor			1
Psychometric Properties of a Chatbot Version of the PHQ-9 With Adults and Older Adults.	Dosovitsky, Gilly and Kim, Erick and Bunge, Eduardo L.	Tess	Simple		Written	Written	Single Language	No	Online			Data encryption	Diad (chatbot-patient)	normal	Social Media	Part of a system	Mobile device	No	Domain specific	Temporary advisor			1
Age-related changes in gaze behaviour during social interaction: An eye-tracking study with an embodied conversational agent.	Pavic, Katarina and Oker, Ali and Chetouani, Mohamed and Chaby, Laurence		Simple		Hybrid / Multi-modal	Hybrid / Multi-modal	Single Language	Yes					Diad (chatbot-patient)	normal	Website	Stand alone	PC	Avatar	Domain specific	Temporary advisor			3
Using chatbots to screen for heritable cancer syndromes in patients undergoing routine colonoscopy.	Heald, Brandie and Keel, Emma and Marquard, Jessica and Burke, Carol A. and Kalady, Matthew F. and Church, James M. and Liska, David and Mankaney, Gautam and Hurley, Karen and Eng, Charis		Simple	Rule-based	Written	Written	Single Language	No					Diad (chatbot-patient)	normal	Website	Stand alone	PC	No	Domain specific	Ad-Hoc Supporter			1
Usability and Acceptance of the Embodied Conversational Agent Anne by People With Dementia and Their Caregivers: Exploratory Study in Home Environment Settings.	Stara, Vera and Vera, Benjamin and Bolliger, Daniel and Rossi, Lorena and Felici, Elisa and Di Rosa, Mirko and de Jong, Michiel and Paolini, Susy	Anne	Complex	Rule-based	Hybrid / Multi-modal	Hybrid / Multi-modal	Multiple language	No	Online			Nothing	Diad (chatbot-patient)	normal	Smartphone embedded software	Stand alone	Mobile device	Avatar	General purpose	Persistant companion			2
Engagement and Effectiveness of a Healthy-Coping Intervention via Chatbot for University Students During the COVID-19 Pandemic: Mixed Methods Proof-of-Concept Study.	Gabrielli, Silvia and Rizzi, Silvia and Bassi, Giulia and Carbone, Sara and Maimone, Rosa and Marchesoni, Michele and Forti, Stefano	Atena	Simple	Rule-based	Written	Hybrid / Multi-modal	Single Language	No					Diad (chatbot-patient)	normal	Smartphone embedded software	Stand alone	Mobile device	No	Domain specific	Temporary advisor			3
The Challenges in Designing a Prevention Chatbot for Eating Disorders: Observational Study.	Chan, William W. and Fitzsimmons-Craft, Ellen E. and Smith, Arielle C. and Firebaugh, Marie-Laure and Fowler, Lauren A. and DePietro, Bianca and Topooco, Naira and Wilfley, Denise E. and Taylor, C. Barr and Jacobson, Nicholas C.	Tessa	Complex	Self-learning	Written	Written	Single Language	Yes	Online	Outsourced	both		Diad (chatbot-patient)	normal	Social Media	Stand alone	Mobile device	No	Domain specific	Persistant companion			1
A conversational agent for querying Italian Patient Information Leaflets and improving health literacy.	Minutolo, Aniello and Damiano, Emanuele and De Pietro, Giuseppe and Fujita, Hamido and Esposito, Massimo		Simple	Self-learning	Hybrid / Multi-modal	Hybrid / Multi-modal	Single Language	Yes	Online	Outsourced	both		Diad (chatbot-patient)	normal	Website	Stand alone	Other	Avatar	Domain specific	Ad-Hoc Supporter			3
Improving body image at scale among Brazilian adolescents: study protocol for the co-creation and randomised trial evaluation of a chatbot intervention.	Matheson, E. L. and Smith, H. G. and Amaral, A. C. S. and Meireles, J. F. F. and Almeida, M. C. and Mora, G. and Leon, C. and Gertner, G. and Ferrario, N. and Suarez Battan, L. and Linardon, J. and Fuller-Tyszkiewicz, M. and Diedrichs, P. C.	Topity	Simple	Rule-based	Hybrid / Multi-modal	Hybrid / Multi-modal	Single Language	No	Online	Outsourced	both		Diad (chatbot-patient)	normal	Social Media	Stand alone	Mobile device	No	Domain specific	Temporary advisor			3
Acute paediatrics tele-support for caregivers in Singapore: an initial experience with a prototype Chatbot: UPAL.	Ganapathy, Sashikumar and Chang, Su Ying Serena and Tan, Joanne Mui Ching and Lim, Cynthia and Ng, Kee Chong		Simple	Self-learning	Hybrid / Multi-modal	Hybrid / Multi-modal	Single Language	Yes	Online				Triad (chatbot-clinician-patient)	normal	Website	Stand alone	Mobile device	No	Domain specific	Persistant companion			3
Safety and Acceptability of a Natural Language Artificial Intelligence Assistant to Deliver Clinical Follow-up to Cataract Surgery Patients: Proposal.	de Pennington, Nick and Mole, Guy and Lim, Ernest and Milne-Ives, Madison and Normando, Eduardo and Xue, Kanmin and Meinert, Edward	Dora	Simple	Self-learning	Hybrid / Multi-modal	Hybrid / Multi-modal	Single Language	No					Diad (chatbot-patient)	normal	Website	Stand alone	Mobile device	No	General purpose	Temporary advisor			3
Development of a Chatbot Program for Follow-Up Management of Workers' General Health Examinations in Korea: A Pilot Study.	Ye, Byeong Jin and Kim, Ju Young and Suh, Chunhui and Choi, Seong Pil and Choi, Maro and Kim, Dong Hyun and Son, Byung Chul		Simple	Rule-based	Written	Written	Single Language	No	Online	Outsourced	both		Diad (chatbot-patient)	normal	Smartphone embedded software	Stand alone	Mobile device	No	General purpose	Ad-Hoc Supporter			1
Introducing Edna: A trainee chatbot designed to support communication about additional (secondary) genomic findings.	Ireland, David and Bradford, DanaKai and Szepe, Emma and Lynch, Ella and Martyn, Melissa and Hansen, David and Gaff, Clara	edna	Simple	Rule-based	Hybrid / Multi-modal	Hybrid / Multi-modal	Single Language	Yes					Diad (chatbot-patient)	normal	Smartphone embedded software	Stand alone	Mobile device	No	Domain specific	Ad-Hoc Supporter			3
Individual's Social Perception of Virtual Avatars Embodied with Their Habitual Facial Expressions and Facial Appearance.	Park, Sung and Kim, Si Pyoung and Whang, Mincheol		Simple	Self-learning	Visual	Visual	Single Language	Yes					Diad (chatbot-patient)	normal	Website	Stand alone	PC	Avatar	General purpose	Ad-Hoc Supporter			3
Thea: empowering the therapeutic alliance of children with ASD by multimedia interaction.	Francese, Rita and Risi, Michele and Tortora, Genoveffa and Di Salle, Francesco	Thea	Complex	Rule-based	Written	Hybrid / Multi-modal	Single Language	No					Diad (chatbot-patient)	normal	Smartphone embedded software	Part of a system	Mobile device	No	Domain specific	Temporary advisor			3
Anonymous automated counselling for aesthetic dermatology using a chatbot - an analysis of age- and gender-specific usage patterns.	Feuchter, S. and Kunz, M. and Djamei, V. and Navarini, A. A.		Simple	Rule-based	Hybrid / Multi-modal	Written	Single Language	No					Diad (chatbot-patient)	normal	Smartphone embedded software	Stand alone	Mobile device	No	Domain specific	Temporary advisor			1
Ask Rosa - The making of a digital genetic conversation tool, a chatbot, about hereditary breast and ovarian cancer.	Siglen, Elen and Vetti, Hildegunn Høberg and Lunde, Aslaug Beathe Forberg and Hatlebrekke, Thomas Akselberg and Strømsvik, Nina and Hamang, Anniken and Hovland, Sigrid Tronsli and Rettberg, Jill Walker and Steen, Vidar M. and Bjorvatn, Cathrine	Rosa	Simple	Rule-based	Written	Written	Single Language	No	Online	Outsourced			Diad (chatbot-patient)	normal	Website	Stand alone	Mobile device	No	Domain specific	Ad-Hoc Supporter			1
Effectiveness and Acceptance of a Smartphone-Based Virtual Agent Screening for Alcohol and Tobacco Problems and Associated Risk Factors During COVID-19 Pandemic in the General Population.	Auriacombe, Marc and Fournet, Lucie and Dupuy, Lucile and Micoulaud-Franchi, Jean-Arthur and de Sevin, Etienne and Moriceau, Sarah and Baillet, Emmanuelle and Alexandre, Jean-Marc and Serre, Fuschia and Philip, Pierre	Jeanne	Simple	Rule-based	Written	Written	Single Language	No				Privacy policy	Diad (chatbot-patient)	normal	Smartphone embedded software	Part of a system	Mobile device	No	Domain specific	Persistant companion			1
Information delivered by a chatbot has a positive impact on COVID-19 vaccines attitudes and intentions.	Altay, Sacha and Hacquin, Anne-Sophie and Chevallier, Coralie and Mercier, Hugo		Simple	Rule-based	Written	Written	Single Language	No					Diad (chatbot-patient)	normal				No	General purpose	Ad-Hoc Supporter			1
Nutripedia: The Fight against the Fake News in Nutrition during Pregnancy and Early Life.	Verduci, Elvira and Vizzuso, Sara and Frassinetti, Armanda and Mariotti, Lisa and Del Torto, Alberico and Fiore, Giulia and Marconi, Annamaria and Zuccotti, Gian Vincenzo	Nutripedia	Simple	Rule-based	Written	Written	Multiple language	No	Online	Outsourced	both	Both	Diad (chatbot-patient)	normal	Website	Part of a system	Mobile device	No	Domain specific	Ad-Hoc Supporter			2
Development, Feasibility, Acceptability, and Utility of an Expressive Speech-Enabled Digital Health Agent to Deliver Online, Brief Motivational Interviewing for Alcohol Misuse: Descriptive Study.	Boustani, Maya and Lunn, Stephanie and Visser, Ubbo and Lisetti, Christine	eEVA	Complex	Rule-based	Hybrid / Multi-modal	Hybrid / Multi-modal	Single Language	No	Online				Diad (chatbot-patient)	VR	Website	Stand alone	PC	Avatar	Domain specific	Persistant companion			4
Development and Early Feasibility of Chatbots for Educating Patients With Lung Cancer and Their Caregivers in Japan: Mixed Methods Study.	Kataoka, Yuki and Takemura, Tomoyasu and Sasajima, Munehiko and Katoh, Naoki		Simple	Rule-based	Written	Written	Single Language	No	Online	Outsourced	both		Diad (chatbot-patient)	normal	Social Media	Part of a system	Mobile device	No	Domain specific	Ad-Hoc Supporter			1
Preliminary Screening for Hereditary Breast and Ovarian Cancer Using a Chatbot Augmented Intelligence Genetic Counselor: Development and Feasibility Study.	Sato, Ann and Haneda, Eri and Suganuma, Nobuyasu and Narimatsu, Hiroto		Simple	Rule-based	Written	Written	Single Language	No	Online	Outsourced	both		Diad (chatbot-patient)	normal	Social Media	Part of a system	Mobile device	No	Domain specific	Ad-Hoc Supporter			1
Prioritizing COVID-19 Contact Tracing During a Surge Using Chatbot Technology.	Johnson, Brady D. and Shui, Meg Wall and Said, Kiana and Chavez, Alejandro and Sachdev, Darpun D.		Simple	Rule-based	Written	Written	Multiple language	No	Online				Diad (chatbot-patient)	normal	Website	Stand alone	Mobile device	No	Domain specific	Ad-Hoc Supporter			2
Hypocrisy Induction: Using Chatbots to Promote COVID-19 Social Distancing.	Kim, WooJin and Ryoo, Yuhosua		Simple	Rule-based	Written	Written	Single Language	No					Diad (chatbot-patient)	normal	Smartphone embedded software	Stand alone	Mobile device	No	Domain specific	Temporary advisor			1
Enacting 'more-than-human' care: Clients' and counsellors' views on the multiple affordances of chatbots in alcohol and other drug counselling.	Barnett, Anthony and Savic, Michael and Pienaar, Kiran and Carter, Adrian and Warren, Narelle and Sandral, Emma and Manning, Victoria and Lubman, Dan I.		Simple	Rule-based	Written	Written	Single Language	No	Online				Diad (chatbot-patient)	normal	Smartphone embedded software	Stand alone	Mobile device	No	Domain specific	Persistant companion			1
Automated health chats for symptom management of head and neck cancer patients undergoing radiation therapy.	Ma, Daniel and Orner, David and Ghaly, Maged M. and Parashar, Bhupesh and Ames, John W. and Chen, William C. and Potters, Louis and Teckie, Sewit		Simple	Rule-based	Written	Written	Single Language	No	Online				Triad (chatbot-clinician-patient)	normal	Website	Stand alone	Mobile device	No	Domain specific	Temporary advisor			1
Can a monologue-style ECA more effectively motivate eHealth users in initial distress than textual guidance?	Scholten, Mark R. and Kelders, Saskia M. and Van Gemert-Pijnen, Julia E. W. C.		Simple	Rule-based	Hybrid / Multi-modal	Hybrid / Multi-modal	Single Language	No	Online				Diad (chatbot-patient)	VR	Website	Stand alone	PC	Avatar	Domain specific	Ad-Hoc Supporter			4
A Therapeutic Relational Agent for Reducing Problematic Substance Use (Woebot): Development and Usability Study.	Prochaska, Judith J. and Vogel, Erin A. and Chieng, Amy and Kendra, Matthew and Baiocchi, Michael and Pajarito, Sarah and Robinson, Athena	Woebot	Simple	Rule-based	Written	Written	Single Language	No					Diad (chatbot-patient)	normal	Website	Stand alone	Mobile device	No	Domain specific	Ad-Hoc Supporter			1
Cory COVID-Bot: An Evidence-Based Behavior Change Chatbot for COVID-19.	Van Baal, Simon T. and Le, Suong and Fatehi, Farhad and Hohwy, Jakob and Verdejo-Garcia, Antonio	Cory	Simple	Rule-based	Hybrid / Multi-modal	Hybrid / Multi-modal	Multiple language	No	Online	Outsourced	both		Diad (chatbot-patient)	normal	Social Media	Stand alone	Mobile device	No	Domain specific	Ad-Hoc Supporter			2
Efficacy of Zemedy, a Mobile Digital Therapeutic for the Self-management of Irritable Bowel Syndrome: Crossover Randomized Controlled Trial.	Hunt, Melissa and Miguez, Sofia and Dukas, Benji and Onwude, Obinna and White, Sarah	Zemedy	Simple	Rule-based	Written	Written	Single Language	No					Diad (chatbot-patient)	normal	Smartphone embedded software	Stand alone	Mobile device	No	Domain specific	Persistant companion			1
Use and Effect of Web-Based Embodied Conversational Agents for Improving Eating Behavior and Decreasing Loneliness Among Community-Dwelling Older Adults: Protocol for a Randomized Controlled Trial.	Kramer, Lean L. and Mulder, Bob C. and van Velsen, Lex and de Vet, Emely		Simple	Rule-based	Hybrid / Multi-modal	Hybrid / Multi-modal	Single Language	No					Diad (chatbot-patient)	VR	Website	Stand alone	Mobile device	Avatar	Domain specific	Persistant companion			4
Effects of an Artificial Intelligence-Assisted Health Program on Workers With Neck/Shoulder Pain/Stiffness and Low Back Pain: Randomized Controlled Trial.	Anan, Tomomi and Kajiki, Shigeyuki and Oka, Hiroyuki and Fujii, Tomoko and Kawamata, Kayo and Mori, Koji and Matsudaira, Ko		Simple	Rule-based	Written	Written	Single Language	No	Online	Outsourced			Diad (chatbot-patient)	normal	Social Media	Stand alone	Mobile device	No	Domain specific	Persistant companion			1
An Artificial Intelligence Chatbot for Young People's Sexual and Reproductive Health in India (SnehAI): Instrumental Case Study.	Wang, Hua and Gupta, Sneha and Singhal, Arvind and Muttreja, Poonam and Singh, Sanghamitra and Sharma, Poorva and Piterova, Alice	SnehAI	Simple	Self-learning	Hybrid / Multi-modal	Written	Multiple language	Yes	Online	Outsourced	both		Diad (chatbot-patient)	normal	Social Media	Part of a system	Mobile device	No	Domain specific	Temporary advisor			2
An Efficient System for Eye Movement Desensitization and Reprocessing (EMDR) Therapy: A Pilot Study.	Goga, Nicolae and Boiangiu, Costin-Anton and Vasilateanu, Andrei and Popovici, Alexandru-Filip and DrƒÉgoi, Marius-Valentin and Popovici, Ramona and Gancea, Ionatan Octavian and P√Ærlog, Mihail Cristian and Popa, Ramona Cristina and HadƒÉr, Anton		Simple	Rule-based	Hybrid / Multi-modal	Hybrid / Multi-modal	Single Language	No					Diad (chatbot-patient)	normal		Part of a system	PC	No	Domain specific	Temporary advisor			3
Potential application of conversational agents in HIV testing uptake among high-risk populations.	Garett, Renee and Young, Sean D.	Eli	Simple	Rule-based	Written	Written	Single Language	No					Diad (chatbot-patient)	normal		Stand alone	Mobile device	No	Domain specific	Ad-Hoc Supporter			1
Delivery of a Mental Health Intervention for Chronic Pain Through an Artificial Intelligence-Enabled App (Wysa): Protocol for a Prospective Pilot Study.	Gupta, Megha and Malik, Tanya and Sinha, Chaitali	Wysa	Complex	Self-learning	Hybrid / Multi-modal	Hybrid / Multi-modal	Multiple language	No	Online			Privacy policy	Diad (chatbot-patient)	normal	Smartphone embedded software	Stand alone	Mobile device	No	Domain specific	Persistant companion			2
A machine learning application for raising WASH awareness in the times of COVID-19 pandemic.	Pandey, Rohan and Gautam, Vaibhav and Pal, Ridam and Bandhey, Harsh and Dhingra, Lovedeep Singh and Misra, Vihaan and Sharma, Himanshu and Jain, Chirag and Bhagat, Kanav and Arushi and Patel, Lajjaben and Agarwal, Mudit and Agrawal, Samprati and Jalan, Rishabh and Wadhwa, Akshat and Garg, Ayush and Agrawal, Yashwin and Rana, Bhavika and Kumaraguru, Ponnurangam and Sethi, Tavpritesh	WashKaro	Complex	Self-learning	Hybrid / Multi-modal	Hybrid / Multi-modal	Multiple language	No	Online	Outsourced	Access	Privacy policy	Diad (chatbot-patient)	normal	Smartphone embedded software	Stand alone	Mobile device	No	Domain specific	Ad-Hoc Supporter			2
Automated Clinical Practice Guideline Recommendations for Hereditary Cancer Risk Using Chatbots and Ontologies: System Description.	Ritchie, Jordon B. and Frey, Lewis J. and Lamy, Jean-Baptiste and Bellcross, Cecelia and Morrison, Heath and Schiffman, Joshua D. and Welch, Brandon M.		Simple	Rule-based	Written	Written	Single Language	No	Online				Diad (chatbot-patient)	normal	Website	Stand alone	Mobile device	No	Domain specific	Ad-Hoc Supporter			1
Content and Usability Validation of an Intelligent Virtual Conversation Assistant Used for Virtual Triage During the COVID-19 Pandemic in Brazil.	de Campos Filho, Amadeu S√° and Vasconcelos Cursino, Jos√© Ricardo and do Nascimento, Jos√© William Ara√∫jo and de Souza, Rafael Roque and da Silva Lima Roque, Geicianfran and de Souza Cavalcanti, Andr√©ia Roque	CoronaBot	Simple	Self-learning	Written	Written	Single Language	No	Online	Outsourced	both		Diad (chatbot-patient)	normal	Smartphone embedded software	Stand alone	Mobile device	No	Domain specific	Temporary advisor			1
Using a Chatbot to Study Medication Overuse Among Patients Suffering From Headaches.	B√©zie, Arthur and Morisseau, Valentin and Rolland, Romain and Guillemass√©, Arthur and Brouard, Beno√Æt and Chaix, Benjamin	Vik Migraine	Simple	Self-learning	Written	Written	Single Language	No					Diad (chatbot-patient)	normal	Smartphone embedded software	Stand alone	Mobile device	No	Domain specific	Temporary advisor			1
A Digital Mental Health Intervention in an Orthopedic Setting for Patients With Symptoms of Depression and/or Anxiety: Feasibility Prospective Cohort Study.	Leo, Ashwin J. and Schuelke, Matthew J. and Hunt, Devyani M. and Metzler, John P. and Miller, J. Philip and Are√°n, Patricia A. and Armbrecht, Melissa A. and Cheng, Abby L.	Wysa	Complex	Self-learning	Hybrid / Multi-modal	Hybrid / Multi-modal	Multiple language	No	Online			Privacy policy	Diad (chatbot-patient)	normal	Smartphone embedded software	Stand alone	Mobile device	No	Domain specific	Persistant companion			2
A Study on the Impacts of Slot Types and Training Data on Joint Natural Language Understanding in a Spanish Medication Management Assistant Scenario.	Roca, Surya and Rosset, Sophie and Garc√≠a, Jos√© and Alesanco, √Ålvaro		Simple	Self-learning	Written	Written	Single Language	No					Diad (chatbot-patient)	normal				No	General purpose	Persistant companion			1
CASS: Towards Building a Social-Support Chatbot for Online Health Community	Wang, Liuping and Wang, Dakuo and Tian, Feng and Peng, Zhenhui and Fan, Xiangmin and Zhang, Zhan and Yu, Mo and Ma, Xiaojuan and Wang, Hongan		Simple	Self-learning	Written	Written	Single Language	No	Online	Outsourced	both		Diad (chatbot-patient)	normal	Social Media	Part of a system	Mobile device	No	Domain specific	Ad-Hoc Supporter			1
Applying the Character-Based Chatbots Generation Framework in Education and Healthcare	El Hefny, Walid and El Bolock, Alia and Herbert, Cornelia and Abdennadher, Slim		Simple	Rule-based	Written	Written	Single Language	No	Online				Diad (chatbot-patient)	normal	Smartphone embedded software	Stand alone	Mobile device	No	Domain specific	Ad-Hoc Supporter			1
AdolescentBot: Understanding Opportunities for Chatbots in Combating Adolescent Sexual and Reproductive Health Problems in Bangladesh	Rahman, Rifat and Rahman, Md Rishadur and Tripto, Nafis Irtiza and Ali, Mohammed Eunus and Apon, Sajid Hasan and Shahriyar, Rifat	AdolescentBot	Simple	Rule-based	Hybrid / Multi-modal	Hybrid / Multi-modal	Multiple language	No	Online	Outsourced		Privacy policy	Diad (chatbot-patient)	normal	Smartphone embedded software	Stand alone	Mobile device	No	Domain specific	Temporary advisor			2
‚ÄúI Wrote as If I Were Telling a Story to Someone I Knew.‚Äù: Designing Chatbot Interactions for Expressive Writing in Mental Health	Park, Sohyun and Thieme, Anja and Han, Jeongyun and Lee, Sungwoo and Rhee, Wonjong and Suh, Bongwon	NamuBot	Simple	Rule-based	Written	Written	Single Language	No	Online			Both	Diad (chatbot-patient)	normal	Smartphone embedded software	Stand alone	Mobile device	No	Domain specific	Temporary advisor			1
Let's Talk It Out: A Chatbot for Effective Study Habit Behavioral Change	Tian, Xiaoyi and Risha, Zak and Ahmed, Ishrat and Lekshmi Narayanan, Arun Balajiee and Biehl, Jacob		Simple	Rule-based	Written	Written	Single Language	No					Diad (chatbot-patient)	normal	Smartphone embedded software	Stand alone	Mobile device	No	Domain specific	Temporary advisor			1
Dot's World: An Emotional Development Support Platform for Children	J. Ryu, Sarah and M. Tan, Jonathan and Yvette Wohn, Donghee		Simple	Rule-based	Visual	Written	Single Language	No	Online				Triad (chatbot-clinician-patient)	normal	Smartphone embedded software	Stand alone	Mobile device	No	Domain specific	Persistant companion			1
Charlie: A Chatbot to Improve the Elderly Quality of Life and to Make Them More Active to Fight Their Sense of Loneliness	Valtolina, Stefano and Hu, Liliana	Charlie	Simple	Self-learning	Hybrid / Multi-modal	Hybrid / Multi-modal	Single Language	No					Diad (chatbot-patient)	normal	Smartphone embedded software	Stand alone	Mobile device	No	Domain specific	Persistant companion			3
PTSDialogue: Designing a Conversational Agent to Support Individuals with Post-Traumatic Stress Disorder	Han, Hee Jeong and Mendu, Sanjana and Jaworski, Beth K and E Owen, Jason and Abdullah, Saeed	PTSDialogue	Simple	Rule-based	Hybrid / Multi-modal	Hybrid / Multi-modal	Single Language	No	Online			Privacy policy	Diad (chatbot-patient)	normal	Smartphone embedded software	Stand alone	Mobile device	No	Domain specific	Temporary advisor			3
Designing a Conversational Agent for Sexual Assault Survivors: Defining Burden of Self-Disclosure and Envisioning Survivor-Centered Solutions	Park, Hyanghee and Lee, Joonhwan	NamuBot	Simple	Rule-based	Written	Written	Single Language	No	Online			Both	Diad (chatbot-patient)	normal	Smartphone embedded software	Stand alone	Mobile device	No	Domain specific	Temporary advisor			1
Detecting Receptivity for MHealth Interventions in the Natural Environment	Mishra, Varun and K√ºnzler, Florian and Kramer, Jan-Niklas and Fleisch, Elgar and Kowatsch, Tobias and Kotz, David	Ally	Simple	Self-learning	Written	Written	Multiple language	No					Diad (chatbot-patient)	normal	Smartphone embedded software	Stand alone	Mobile device	No	Domain specific	Persistant companion			2
Coronabot: A Conversational AI System for Tackling Misinformation	Gunson, Nancie and Siei≈Ñska, Weronika and Yu, Yanchao and Garcia, Daniel Hernandez and Part, Jose L and Dondrup, Christian and Lemon, Oliver	Coronabot	Simple	Rule-based	Written	Written	Single Language	No	Online	Outsourced	both		Diad (chatbot-patient)	normal	Smartphone embedded software	Part of a system	Mobile device	No	General purpose	Ad-Hoc Supporter			1
Nurse AMIE: Using Smart Speakers to Provide Supportive Care Intervention for Women with Metastatic Breast Cancer	Qiu, Ling and Kanski, Bethany and Doerksen, Shawna and Winkels, Renate and Schmitz, Kathryn H and Abdullah, Saeed	Nurse AMIE	Complex	Rule-based	Spoken	Spoken	Single Language	No	Online	Outsourced	both		Diad (chatbot-patient)	vocal	Smart Speaker	Part of a system	Other	No	Domain specific	Temporary advisor			1
CURHAT: Telling Your Story to a Multimodal Conversation Bot to Alleviating the Stress Caused by Pandemic Fatigue	Putra, Rafiandi Ammar and Musyaffa, Irsyad and Asfarian, Auzi and Ramadhan, Dean Apriana		Simple	Rule-based	Hybrid / Multi-modal	Hybrid / Multi-modal	Single Language	No					Diad (chatbot-patient)	normal	Smartphone embedded software	Part of a system	Mobile device	Avatar	Domain specific	Temporary advisor			3
FoodChattAR: Exploring the Design Space of Edible Virtual Agents for Human-Food Interaction	Weber, Philip and Krings, Kevin and Nie√üner, Julia and Brodesser, Sabrina and Ludwig, Thomas	FoodChattAR	Simple	Rule-based	Visual	Hybrid / Multi-modal	Single Language	No	Online	Outsourced	both		Diad (chatbot-patient)	AR	Smartphone embedded software	Stand alone	Mobile device	Avatar	Domain specific	Persistant companion			3
JustSpeak: Automated, User-Configurable, Interactive Agents for Speech Tutoring	Zhang, Xinlei and Miyaki, Takashi and Rekimoto, Jun	JustSpeak	Simple	Rule-based	Spoken	Spoken	Single Language	No	Online	Outsourced	both		Diad (chatbot-patient)	vocal	Smart Speaker	Part of a system	Other	No	Domain specific	Persistant companion			1
Extending Patient Education with CLAIRE: An Interactive Virtual Reality and Voice User Interface Application	May, Richard, Denecke Kerstin	CLAIRE	Simple	Rule-based	Spoken	Hybrid / Multi-modal	Single Language	No	Offline	Local	Access		Diad (chatbot-patient)	VR		Stand alone	Mobile device	Avatar	General purpose	Ad-Hoc Supporter			4
	Lines with the same color refer to the same CA

## Sheet: Archetypes
CLUSTER 1							CLUSTER 2
Systems	107						Systems	18
	Personality			Intelligence				Personality			Intelligence
	Simple	101	94.4	Rule-based	64	59.8		Simple	13	72.2	Rule-based	10	55.6
	Complex	4	3.7	Self-learning	38	35.5		Complex	5	27.8	Self-learning	8	44.4
	Input			Output				Input			Output
	Written	97	90.7	Written	99	92.5		Written	8	44.4	Written	8	44.4
	Spoken	4	3.7	Spoken	4	3.7		Spoken	0	0	Spoken	0	0
	Visual	1	0.9	Visual	0	0		Visual	0	0	Visual	0	0
	Hybrid	3	2.8	Hybrid	3	2.8		Hybrid	10	55.6	Hybrid	10	55.6
	Haptic	0	0	Haptic	0	0		Haptic	0	0	Haptic	0	0
	Language			Sentiment				Language			Sentiment
	Single	106	99.1	Yes	8			Single	0	0	Yes	1
	Multiple	0	0	No	99			Multiple	18	100	No	17
	Supervision			Application				Supervision			Application
	Diad	97	90.7	VR	1	0.9		Diad	17	94.4	VR	0	0
	Triad	8	7.5	AR	0	0		Triad	1	5.6	AR	0	0
	Quadriad	1	0.9	normal	102	95.3		Quadriad	0	0	normal	18	100
				vocal	2	1.9					vocal	0	0
	Service			Integration				Service			Integration
	Smartphone	48	44.9	Stand alone	57	53.3		Smartphone	12	66.7	Stand alone	13	72.2
	Social Media	27	25.2	Part of a system	36	33.6		Social Media	3	16.7	Part of a system	5	27.8
	Website	16	15					Website	3	16.7
	Smart Speaker	2	1.9					Smart Speaker	0	0
	Device			Embodiment				Device			Embodiment
	PC	7	6.5	No	100	93.5		PC	0	0	No	16	88.9
	Mobile Device	83	77.6	Avatar	7	6.5		Mobile Device	18	100	Avatar	2	11.1
	Other	3	2.8	Physical	0	0		Other	0	0	Physical	0	0
	Both	2	1.9					Both	0	0
	Context			Duration				Context			Duration
	General purpose	12	11.2	Ad-Hoc Supporter	54	50.5		General purpose	2	11.1	Ad-Hoc Supporter	7	38.9
	Domain specific	95	88.8	Persistant companion	16	15		Domain specific	16	88.9	Persistant companion	5	27.8
				Temporary advisor	36	33.6					Temporary advisor	6	33.3
CLUSTER 3							CLUSTER 4
Systems	41						Systems	15
	Personality			Intelligence				Personality			Intelligence
	Simple	38	92.7	Rule-based	21	51.2		Simple	4	26.7	Rule-based	10	66.7
	Complex	1	2.4	Self-learning	19	46.3		Complex	11	73.3	Self-learning	5	33.3
	Input			Output				Input			Output
	Written	13	31.7	Written	0	0		Written	1	6.7	Written	0	0
	Spoken	1	2.4	Spoken	1	2.4		Spoken	3	20	Spoken	3	20
	Visual	3	7.3	Visual	1	2.4		Visual	0	0	Visual	0	0
	Hybrid	24	58.5	Hybrid	39	95.1		Hybrid	10	66.7	Hybrid	12	80
	Haptic	0	0	Haptic	0	0		Haptic	1	6.7	Haptic	0	0
x	Language			Sentiment				Language			Sentiment
	Single	41	100	Yes	12			Single	15	100	Yes	5
	Multiple	0	0	No	29			Multiple	0	0	No	10
	Supervision			Application				Supervision			Application
	Diad	39	95.1	VR	0	0		Diad	15	100	VR	11	73.3
	Triad	2	4.9	AR	1	2.4		Triad	0	0	AR	0	0
	Quadriad	0	0	normal	40	97.6		Quadriad	0	0	normal	3	20
				vocal	0	0					vocal	0	0
	Service			Integration				Service			Integration
	Smartphone	20	48.8	Stand alone	29	70.7		Smartphone	2	13.3	Stand alone	13	86.7
	Social Media	7	17.1	Part of a system	11	26.8		Social Media	0	0	Part of a system	1	6.7
	Website	12	29.3					Website	12	80
	Smart Speaker	0	0					Smart Speaker	0	0
	Device			Embodiment				Device			Embodiment
	PC	9	22	No	33	80.5		PC	8	53.3	No	1	6.7
	Mobile Device	30	73.2	Avatar	8	19.5		Mobile Device	5	33.3	Avatar	6	40
	Other	2	4.9	Physical	0	0		Other	2	13.3	Physical	8	53.3
	Both	0	0					Both	0	0
	Context			Duration				Context			Duration
	General purpose	3	7.3	Ad-Hoc Supporter	18	43.9		General purpose	2	13.3	Ad-Hoc Supporter	4	26.7
	Domain specific	38	92.7	Persistant companion	4	9.8		Domain specific	13	86.7	Persistant companion	4	26.7
				Temporary advisor	19	46.3					Temporary advisor	7	46.7
